# Supplementary material for: The description of a new species of the Neotropical land crab genus Gecarcinus Leach, 1814 (Crustacea, Decapoda, Brachyura, Gecarcinidae)
Source: Zookeys. 2014 Aug 18;(435):93–109. doi: 10.3897/zookeys.435.7271 (PMC4141188; doi:10.3897/zookeys.435.7271)
Supplement: XML Treatment for Gecarcinus [file zookeys.435.7271-treatment1.xml]

<!DOCTYPE tp:taxon-treatment
  PUBLIC "-//TaxonX//DTD Taxonomic Treatment Publishing DTD v0 20100105//EN" "tax-treatment-NSO.dtd">
<tp:taxon-treatment xmlns:tp="http://www.plazi.org/taxpub"><tp:treatment-meta><kwd-group><label>Taxon classification</label><kwd><named-content content-type="kingdom">Animalia</named-content></kwd><kwd><named-content content-type="order">Decapoda</named-content></kwd><kwd><named-content content-type="family">Gecarcinidae</named-content></kwd></kwd-group><mixed-citation publication-type="journal"><person-group><name><surname>Perger</surname><given-names>Robert</given-names></name><name><surname>Wall</surname><given-names>Adam</given-names></name></person-group><article-title>The description of a new species of the Neotropical land crab genus <italic>Gecarcinus</italic> Leach, 1814 (Crustacea, Decapoda, Brachyura, Gecarcinidae)</article-title><source>Zookeys</source><day>18</day><month>8</month><year>2014</year><volume>2014</volume><issue>435</issue><fpage>93</fpage><lpage>109</lpage><pub-id pub-id-type="doi">10.3897/zookeys.435.7271</pub-id></mixed-citation></tp:treatment-meta><tp:nomenclature><tp:taxon-name>
                        <tp:taxon-name-part taxon-name-part-type="genus">Gecarcinus</tp:taxon-name-part>
                    </tp:taxon-name><tp:taxon-authority>Leach, 1814</tp:taxon-authority><tp:nomenclature-citation-list><tp:nomenclature-citation><tp:taxon-name>Gecarcinus</tp:taxon-name><comment> Leach, 1814: 430.</comment></tp:nomenclature-citation></tp:nomenclature-citation-list></tp:nomenclature><tp:treatment-sec sec-type="Type species"><title>Type species.</title><p><italic><tp:taxon-name>Cancer ruricola</tp:taxon-name></italic> Linnaeus, 1758 (original combination).</p></tp:treatment-sec><tp:treatment-sec sec-type="Diagnosis"><title>Diagnosis.</title><p>Exopod not projecting beyond third maxilliped ischium-merus articulation, without flagellum; palp concealed by third maxilliped merus margin. Mesial segment of first male gonopod distally reduced and terminal segment basally exposed, terminal segment projecting beyond apical setae.</p></tp:treatment-sec><tp:treatment-sec sec-type="Remarks"><title>Remarks.</title><p>Because further evidence challenging <xref ref-type="bibr" rid="B34">Türkay’s (1973)</xref> synonymization of <italic><tp:taxon-name>Gecarcinus quadratus</tp:taxon-name></italic> with <italic><tp:taxon-name>Gecarcinus lateralis</tp:taxon-name></italic> has not been presented to date, we follow his taxonomy and treat <italic><tp:taxon-name>Gecarcinus quadratus</tp:taxon-name></italic>, described from the Pacific mainland, as a junior synonym of <italic><tp:taxon-name>Gecarcinus lateralis</tp:taxon-name></italic>.</p></tp:treatment-sec><tp:treatment-sec sec-type="Key to the species of Gecarcinus Leach, 1814"><title>Key to the species of <italic><tp:taxon-name>Gecarcinus</tp:taxon-name></italic> Leach, 1814</title><table-wrap content-type="key" position="anchor" orientation="portrait"><table><tbody><tr><td rowspan="1" colspan="1">1</td><td rowspan="1" colspan="1">Mesial lobe of infraorbital margin curved around ventrolateral edge of carapace front. Third maxilliped merus covers epistome and can reach carapace front. Spines on lateral carina of dactylus and carpus of ambulatory legs prominently developed in adults</td><td rowspan="1" colspan="1"><italic><tp:taxon-name>Gecarcinus ruricola</tp:taxon-name></italic> (Linnaeus)</td></tr><tr><td rowspan="1" colspan="1">–</td><td rowspan="1" colspan="1">Contact between carapace front and mesial lobe of infraorbital margin straight (<xref ref-type="fig" rid="F2">Fig. 2B, C</xref>). Third maxilliped merus at the farthest reaching epistome. Spines on lateral carina of dactylus and carpus of ambulatory legs weakly developed to absent</td><td rowspan="1" colspan="1">2</td></tr><tr><td rowspan="1" colspan="1">2</td><td rowspan="1" colspan="1">Carapace front wider than distance between mesial ends of suborbital cristae (<xref ref-type="fig" rid="F2">Figs 2C</xref>; <xref ref-type="fig" rid="F3">3B</xref>). Width of mesial lobe of infraorbital margin at point of contact with carapace front longer than shortest distance between carapace front and mesial end of suborbital crista (<xref ref-type="fig" rid="F2">Figs 2C</xref>; <xref ref-type="fig" rid="F3">3B</xref>). Light lateral margin on dorsal carapace without lighter anterolateral and posterior patches (<xref ref-type="fig" rid="F4">Figs 4C</xref>; <xref ref-type="fig" rid="F5">5D</xref>)</td><td rowspan="1" colspan="1"><italic><tp:taxon-name>Gecarcinus nobilii</tp:taxon-name></italic> sp. n.</td></tr><tr><td rowspan="1" colspan="1">–</td><td rowspan="1" colspan="1">Carapace front about as wide as distance between mesial ends of suborbital cristae (<xref ref-type="fig" rid="F2">Figs 2B</xref>; <xref ref-type="fig" rid="F6">6B, E</xref>). Width of mesial lobe of infraorbital margin at <!--PageBreak-->point of contact with carapace front shorter than shortest distance between carapace front and mesial end of suborbital crista (<xref ref-type="fig" rid="F2">Figs 2B</xref>; <xref ref-type="fig" rid="F6">6B, E</xref>). Without light lateral margin on dorsal carapace (Pacific, <xref ref-type="fig" rid="F5">Fig. 5A</xref>; Atlantic, <xref ref-type="fig" rid="F5">Fig. 5C</xref>) or with light lateral margin with anterior and posterior yellow to orange patches (Atlantic, <xref ref-type="fig" rid="F5">Fig. 5B</xref>)</td><td rowspan="1" colspan="1"><italic><tp:taxon-name>Gecarcinus lateralis</tp:taxon-name></italic> (Fréminville)</td></tr></tbody></table></table-wrap><fig id="F2" position="float" orientation="portrait"><label>Figure 2.</label><caption><p>(<bold>CF</bold>) Carapace front; (<bold>O</bold>) orbit; (<bold>IOM</bold>) mesial lobe of infraorbital margin; (<bold>x</bold>) widest width of CF; (<bold>z</bold>) mesial end of suborbital crista; (<bold>x–y</bold>) width of IOM at point of contact with CF; (<bold>y–z</bold>) shortest distance between CF and mesial end of suborbital crista; <bold>A</bold>, <bold>B</bold> Atlantic <italic><tp:taxon-name>Gecarcinus lateralis</tp:taxon-name></italic> (<xref ref-type="bibr" rid="B10">Freminville 1835</xref>), male, carapace width (CW) 31 mm, Costa Rica, Puerto Viejo <bold>C</bold> <italic><tp:taxon-name>Gecarcinus nobilii</tp:taxon-name></italic> sp. n., holotype, male, CW 31 mm, Ecuador, Punta Galera (LACM CR 1968-477). First male gonopod: <italic><tp:taxon-name>Gecarcinus nobilii</tp:taxon-name></italic> sp. n., holotype: <bold>D</bold> mesial view <bold>E</bold> lateral view <bold>F</bold> Pacific <italic><tp:taxon-name>Gecarcinus lateralis</tp:taxon-name></italic> (<italic>sensu</italic> <xref ref-type="bibr" rid="B34">Türkay 1973</xref>), CW 31 mm, Costa Rica, Hermosa Beach, lateral view; Scale bar = 5 mm.</p></caption><graphic xmlns:xlink="http://www.w3.org/1999/xlink" xlink:href="zookeys-435-093-g002.jpg" position="float" orientation="portrait" xlink:type="simple"/></fig><fig id="F3" position="float" orientation="portrait"><label>Figure 3.</label><caption><p><italic><tp:taxon-name>Gecarcinus nobilii</tp:taxon-name></italic> sp. n., holotype, male, carapace width 31 mm, Ecuador, Punta Galera (LACM CR 1968-477), preserved in alcohol (color faded): <bold>A</bold> dorsal view <bold>B</bold> frontal view <bold>C</bold> ventral view. Paratype, female, Ecuador, St. Elena (MNHN, B12314), preserved in alcohol (color faded): <bold>D</bold> carapace front <bold>E</bold> frontal view <bold>F</bold> ventral view.</p></caption><graphic xmlns:xlink="http://www.w3.org/1999/xlink" xlink:href="zookeys-435-093-g003.jpg" position="float" orientation="portrait" xlink:type="simple"/></fig><fig id="F4" position="float" orientation="portrait"><label>Figure 4.</label><caption><p><italic><tp:taxon-name>Gecarcinus nobilii</tp:taxon-name></italic> sp. n., color in life; Colombia: Gorgona Island <bold>A</bold> male, photo by Karla Garcia Burneo (Peru) <bold>B</bold>, <bold>C</bold> male, photos by Rhett A. Butler (USA) <bold>D</bold> female, Buenaventura dept., Chucheros Beach, photo by Elena Gómez <bold>E</bold> sex unknown, Chocó dept., Nuquí prov., Canangucho Forest Reserve. Ecuador: <bold>F</bold> sex unknown, Manabí prov., Ayampe, photo by David Liebman (USA). Captive individuals from the pet trade, origin unknown: <bold>G</bold> sex unknown, photo by Oliver Mengedoht (Germany) <bold>H</bold>, <bold>I</bold> females, photos by John Beatty (USA) (the individual shown above in <xref ref-type="fig" rid="F1">Fig. 1</xref> belongs to the Pacific population of <italic><tp:taxon-name>Gecarcinus lateralis</tp:taxon-name></italic> (sensu <xref ref-type="bibr" rid="B34">Türkay 1973</xref>), please note the differences in the mesial lobe of the infraorbital margin).</p></caption><graphic xmlns:xlink="http://www.w3.org/1999/xlink" xlink:href="zookeys-435-093-g004.jpg" position="float" orientation="portrait" xlink:type="simple"/></fig><fig id="F5" position="float" orientation="portrait"><label>Figure 5.</label><caption><p>Dorsal carapace pattern (shape of light patches could vary slightly): <italic><tp:taxon-name>Gecarcinus lateralis</tp:taxon-name></italic> (<xref ref-type="bibr" rid="B10">Freminville 1835</xref>) (<italic>sensu</italic> <xref ref-type="bibr" rid="B34">Türkay 1973</xref>): <bold>A</bold> Pacific coast of Central America. Atlantic coast of Central America: <bold>B</bold> form with lateral margin (<bold>M</bold>) on dorsal carapace and orange patches at anterolateral (<bold>AP</bold>) and posterior (<bold>PP</bold>) carapace border; <bold>C</bold> form without lateral margin on dorsal carapace <bold>D</bold> <italic><tp:taxon-name>Gecarcinus nobilii</tp:taxon-name></italic> sp. n.</p></caption><graphic xmlns:xlink="http://www.w3.org/1999/xlink" xlink:href="zookeys-435-093-g005.jpg" position="float" orientation="portrait" xlink:type="simple"/></fig><fig id="F6" position="float" orientation="portrait"><label>Figure 6.</label><caption><p><bold>A–C</bold> lectotype of <italic><tp:taxon-name>Gecarcinus lateralis</tp:taxon-name></italic> (Freminville, 1835), male, carapace width 47.2 mm, Guadeloupe (MNHN-3758) (dried specimen, color faded) <bold>D–F</bold> syntype of <italic><tp:taxon-name>Gecarcinus quadratus</tp:taxon-name></italic> Saussure, 1853, male, carapace width 39.7 mm, Mexico, Mazatlan (ANSP-CA3741) (dried specimen, color faded) (photos by Paul Callomon, Academy of Natural Sciences of Drexel University, Philadelphia).</p></caption><graphic xmlns:xlink="http://www.w3.org/1999/xlink" xlink:href="zookeys-435-093-g006.jpg" position="float" orientation="portrait" xlink:type="simple"/></fig></tp:treatment-sec><tp:treatment-sec><!--Section generated to contain objects referenced in tp:taxon-treatment.--><fig id="F1" position="float" orientation="portrait"><label>Figure 1.</label><caption><p><bold>A</bold> Central and South America <bold>B</bold> Study area with locations of examined Pacific (red) and Atlantic (orange) <italic><tp:taxon-name>Gecarcinus lateralis</tp:taxon-name></italic> (Freminville, 1835) (<italic>sensu</italic> <xref ref-type="bibr" rid="B34">Türkay 1973</xref>) and <italic><tp:taxon-name>Gecarcinus nobilii</tp:taxon-name></italic> sp. n. (green). Nicaragua, Pacific coast: (<bold>1</bold>) Rivas, San Juan del Sur. Costa Rica, Pacific coast, Puntarenas dept.: (<bold>2</bold>) Pochote Beach; (<bold>3</bold>) Hermosa Beach; (<bold>4</bold>) Drake Bay. Panama, Pacific coast: (<bold>5</bold>) Veraguas, Santa Catalina. Costa Rica, Atlantic coast, Limón dept.: (<bold>6</bold>) Parismina; (<bold>7</bold>) Puerto Viejo; (<bold>8</bold>) Manzanillo; (<bold>9</bold>) Punta Mona. Panama, Atlantic coast: (<bold>10</bold>) Bocas del Toro, Bluff Beach; (<bold>11</bold>) Colón, Maria Chiquita. <italic><tp:taxon-name>Gecarcinus nobilii</tp:taxon-name></italic> sp. n.: Colombia, Pacific coast: (<bold>12</bold>) Choco, Nuquí; (<bold>13</bold>) Buenaventura, Chucheros Beach; (<bold>14</bold>) Gorgona Island. Ecuador: (<bold>15</bold>) Esmeraldas, Punta Galera (type location); (<bold>16</bold>) Manabí, Ayampe; (<bold>17</bold>) Plata Island; (<bold>18</bold>) Santa Elena.</p></caption><graphic xmlns:xlink="http://www.w3.org/1999/xlink" xlink:href="zookeys-435-093-g001.jpg" position="float" orientation="portrait" xlink:type="simple"/></fig></tp:treatment-sec><ref-list><ref id="B34"><mixed-citation xmlns:xlink="http://www.w3.org/1999/xlink" xlink:type="simple"><person-group><name name-style="western"><surname>Türkay</surname><given-names>M</given-names></name></person-group> (<year>1973</year>) <article-title>Bemerkungen zu einigen Landkrabben.</article-title><source>Bulletin du Museum D'Histoire Naturelle, Paris</source><volume>142</volume>(<issue>3</issue>): <fpage>969</fpage>–<lpage>980</lpage>.</mixed-citation></ref><ref id="B10"><mixed-citation xmlns:xlink="http://www.w3.org/1999/xlink" xlink:type="simple"><person-group><name name-style="western"><surname>Freminville</surname><given-names>M de</given-names></name></person-group> (<year>1835</year>) <article-title>Notice sur les tourlourouxou crabes de terre des Antilles.</article-title><source>Annales des Sciences Naturelles</source> (<series>2nd series</series>) <volume>3</volume>: <fpage>213</fpage>–<lpage>224</lpage>.</mixed-citation></ref></ref-list></tp:taxon-treatment>
