# Supplementary material for: The description of a new species of the Neotropical land crab genus Gecarcinus Leach, 1814 (Crustacea, Decapoda, Brachyura, Gecarcinidae)
Source: Zookeys. 2014 Aug 18;(435):93–109. doi: 10.3897/zookeys.435.7271 (PMC4141188; doi:10.3897/zookeys.435.7271)
Supplement: XML Treatment for Gecarcinus nobilii [file zookeys.435.7271-treatment2.xml]

<!DOCTYPE tp:taxon-treatment
  PUBLIC "-//TaxonX//DTD Taxonomic Treatment Publishing DTD v0 20100105//EN" "tax-treatment-NSO.dtd">
<tp:taxon-treatment xmlns:tp="http://www.plazi.org/taxpub"><tp:treatment-meta><kwd-group><label>Taxon classification</label><kwd><named-content content-type="kingdom">Animalia</named-content></kwd><kwd><named-content content-type="order">Decapoda</named-content></kwd><kwd><named-content content-type="family">Gecarcinidae</named-content></kwd></kwd-group><mixed-citation publication-type="journal"><person-group><name><surname>Perger</surname><given-names>Robert</given-names></name><name><surname>Wall</surname><given-names>Adam</given-names></name></person-group><article-title>The description of a new species of the Neotropical land crab genus <italic>Gecarcinus</italic> Leach, 1814 (Crustacea, Decapoda, Brachyura, Gecarcinidae)</article-title><source>Zookeys</source><day>18</day><month>8</month><year>2014</year><volume>2014</volume><issue>435</issue><fpage>93</fpage><lpage>109</lpage><pub-id pub-id-type="doi">10.3897/zookeys.435.7271</pub-id></mixed-citation></tp:treatment-meta><tp:nomenclature><tp:taxon-name>
                        <tp:taxon-name-part taxon-name-part-type="genus">Gecarcinus</tp:taxon-name-part>
                        <tp:taxon-name-part taxon-name-part-type="species">nobilii</tp:taxon-name-part>
                        <object-id xmlns:xlink="http://www.w3.org/1999/xlink" content-type="zoobank" xlink:type="simple">http://zoobank.org/F3BA2617-49DF-4C26-ACB5-5407122301FF</object-id>
                    </tp:taxon-name><tp:taxon-status xmlns:xlink="http://www.w3.org/1999/xlink" xlink:type="simple">sp. n.</tp:taxon-status><xref ref-type="fig" rid="F2">Figs 2C–E</xref><xref ref-type="fig" rid="F3">; 3</xref><xref ref-type="fig" rid="F4">; 4</xref><xref ref-type="fig" rid="F5">; 5D</xref><tp:nomenclature-citation-list><tp:nomenclature-citation><tp:taxon-name>Gecarcinus ruricola</tp:taxon-name><comment>. – <xref ref-type="bibr" rid="B23">Nobili 1901</xref>: 46.</comment></tp:nomenclature-citation><tp:nomenclature-citation><tp:taxon-name>Gecarcinus (Gecarcinus) lateralis quadratus</tp:taxon-name><comment>. – <xref ref-type="bibr" rid="B33">Türkay 1970</xref>: 338. – <xref ref-type="bibr" rid="B27">Prahl and Manjarres 1984</xref>: 155.</comment></tp:nomenclature-citation><tp:nomenclature-citation><tp:taxon-name>Gecarcinus lateralis</tp:taxon-name><comment>. – <xref ref-type="bibr" rid="B35">Türkay 1987</xref>: 147, fig. 7.</comment></tp:nomenclature-citation></tp:nomenclature-citation-list></tp:nomenclature><tp:treatment-sec sec-type="Material examined"><title>Material examined.</title><p>Holotype: male, carapace width (CW) 31 mm, Ecuador, Punta Galera, <named-content xmlns:xlink="http://www.w3.org/1999/xlink" content-type="dwc:verbatimCoordinates" xlink:type="simple">0°50'N, 80°6'W</named-content>, shore, collected near a pile of fairly fresh cow manure, Te Vega Expeditions, Sta. NO. XVIII-6, 22 April 1968. Coll. E. Ball (LACM CR 1968-477). Paratypes: 1 male, CW 26 mm, same location data as holotype (LACM CR 1968-478); 1 female, Ecuador, St. Elena (MNHN- B12314); 3 females, CW 28, 23, 23.5 mm, Ecuador, Esmeraldas (NHMB-NMB1010b). (Note: The female paratype (MNHN-B12314) (<xref ref-type="fig" rid="F3">Fig. 3D–F</xref>) of <italic><tp:taxon-name>Gecarcinus nobilii</tp:taxon-name></italic> sp. n. was labeled as "Gecarcinus festae Nobili/(co-type)/St. Helena/Festa/Museum Paris/Ecuador/Nobili 1901” without information about the label author. Nobili never published a description of a species by this name. In 1901 he described <italic><tp:taxon-name>Sesarma festae</tp:taxon-name></italic> and <italic><tp:taxon-name>Uca festae</tp:taxon-name></italic> and in the same contribution referred to specimens of <italic><tp:taxon-name>Gecarcinus</tp:taxon-name></italic> collected in Ecuador as <italic><tp:taxon-name>Gecarcinus ruricola</tp:taxon-name></italic>, which is restricted to West Atlantic Islands (<xref ref-type="bibr" rid="B33">Türkay 1970</xref>; <xref ref-type="bibr" rid="B5">Bright and Hogue 1972</xref>).</p><p>Additionally, high resolution photographs of 14 captive individuals with unknown origin and 17 individuals taken at the following locations (confirmed by the photographers): Gorgona Island (Colombia) (<xref ref-type="fig" rid="F4">Fig. 4A–C</xref>), Chucheros Beach (Buenaventura, Colombia) (<xref ref-type="fig" rid="F4">Fig. 4D</xref>), Canangucho Forest Reserve (Nuquí, Chocó, Colombia) (<xref ref-type="fig" rid="F4">Fig. 4E</xref>), Ayampe (Manabí, Ecuador) (<xref ref-type="fig" rid="F4">Fig. 4F</xref>), and Isla de la Plata (Ecuador), were examined.</p></tp:treatment-sec><tp:treatment-sec sec-type="Comparative material"><title>Comparative material.</title><!--PageBreak--><p><italic><tp:taxon-name>Gecarcinus lateralis</tp:taxon-name></italic> (Freminville, 1835): lectotype male, CW 47.2 mm, Guadeloupe, M. Beaupertius leg. (MNHN-3758). Paralectotypes: 1 male, CW 50 mm, Guadeloupe, M. Beaupertius leg. (MNHN-3757); 1 female, CW 28 mm, same data as preceding specimen. 1 male, CW 32 mm, Martinique, M. Bellanger leg. (MNHN-3756); 1 female, CW 37 mm, Martinique, Bellanger leg., 24.09.1964 (MNHN-3755). <italic><tp:taxon-name>Gecarcinus quadratus</tp:taxon-name></italic> Saussure, 1853: syntype male, CW 39.7 mm, Mexico, Mazatlan (ANSP-CA3741). Pacific <italic><tp:taxon-name>Gecarcinus lateralis</tp:taxon-name></italic> (<italic>sensu</italic> <xref ref-type="bibr" rid="B34">Türkay 1973</xref>): 1 male, Mexico, Sinaloa, Estero el Verde (MNHN-B20900). 1 male, Costa Rica, Guanacaste, Playa del Coco, 5.8.1967, W. McCaul leg. (MZUCR13-01). 1 male, 1 female, Costa Rica, Puntarenas, Parque Nacional Manuel Antonio, 4.2.1995, J. Cortés leg. (MZUCR-2016). 1 male, Panama, Canas Island, Los Santos, Turtle Hatchery on S Beach, J. Frazier leg. (USNM-190711). Additional comparative material is cited in <xref ref-type="table" rid="T1">Table 1</xref>.</p></tp:treatment-sec><tp:treatment-sec sec-type="Derivation of specific epithet"><title>Derivation of specific epithet.</title><p>The species is named in honor of Giuseppe Nobili, who provided important contributions on the knowledge of crustaceans and built the crustacean collection in the Turin Museum (Italy). The species name is a noun in the genitive case.</p></tp:treatment-sec><tp:treatment-sec sec-type="Diagnosis"><title>Diagnosis.</title><p>Frontal width distinctly wider than the distance between the mesial ends of the suborbital cristae (<xref ref-type="fig" rid="F2">Figs 2C</xref>; <xref ref-type="fig" rid="F3">3B, E</xref>). Width of mesial lobe of infraorbital margin at point of contact with carapace front longer than shortest distance between carapace front and mesial end of suborbital crista (<xref ref-type="fig" rid="F2">Figs 2C</xref>; <xref ref-type="fig" rid="F3">3B, E</xref>). Light lateral margin on dorsal carapace without lighter anterolateral and posterior patches (<xref ref-type="fig" rid="F4">Figs 4C</xref>; <xref ref-type="fig" rid="F5">5D</xref>); cheliped carpus and palm homogeneously red or white (<xref ref-type="fig" rid="F4">Fig. 4</xref>).</p></tp:treatment-sec><tp:treatment-sec sec-type="Description"><title>Description.</title><p>Carapace transversely ovate, widest in anterior half, dorsal surface smooth. Cardiac, gastric and branchial chambers moderately swollen (<xref ref-type="fig" rid="F3">Fig. 3B, E</xref>). Median groove distinct, cervical and urogastric grooves weakly developed; three relatively small pits anterior (close to orbit), median and posterior of cervical groove, one in urogastric groove (<xref ref-type="fig" rid="F3">Fig. 3A</xref>). Supraorbital margin gently sinuous, with small granules, confluent with anterolateral margin; exorbital tooth weakly developed, tip not over-reaching orbit (<xref ref-type="fig" rid="F3">Fig. 3B, D, E</xref>); granules along anterolateral and orbital margins weakly developed. Eyes well developed, filling orbital cavity; eyestalks short <!--PageBreak-->(<xref ref-type="fig" rid="F3">Fig. 3B, E</xref>). Carapace front distinctly wider than the distance between mesial ends of the suborbital cristae (<xref ref-type="fig" rid="F2">Figs 2C</xref>; <xref ref-type="fig" rid="F3">3B, E</xref>), deflexed downwards, concealing basal segments of antennules. Width of mesial lobe of infraorbital margin at point of contact with carapace front longer than shortest distance between carapace front and mesial end of suborbital crista (<xref ref-type="fig" rid="F2">Figs 2C</xref>; <xref ref-type="fig" rid="F3">3B, D</xref>; <xref ref-type="fig" rid="F4">4H</xref>). Suborbital, pterygostomial regions sparsely granular laterally. Subhepatic region with rounded postero-lateral margins, with rows of small granules. Epistom linear, sunken.</p><p>Third maxilliped merus and outer ventral orbital border furnished with long setae (<xref ref-type="fig" rid="F3">Fig. 3D</xref>); third maxilliped merus enlarged, reaching mesial border of suborbital crista, triangular, apex straight or moderately convex (<xref ref-type="fig" rid="F3">Figs 3B</xref>, <xref ref-type="fig" rid="F4">4I</xref>); exopodit short, not protruding beyond third maxilliped ischium-merus joint, without flagellum; palpus concealed by external border of third maxilliped merus.</p><p>Chelipeds subequal; in large males larger with respect to the carapace width, surfaces relatively smooth, weakly granulate. Merus with transversal rows of small tubercles; dorsal margin rugose or with moderately developed, obtuse granules; ventral <!--PageBreak-->margin lined with weakly developed granules, otherwise smooth. Carpus with 2–5 well developed triangular inner subdistal tooth (<xref ref-type="fig" rid="F3">Fig. 3A, B, E</xref>). Merus and carpus margins smooth in large individuals. Chela large, length not exceeding carapace width, surfaces smooth; lower margin gently sinuous. Fingers slightly shorter or as long as palm, tapering, gently curved, drop-shaped in cross-section, proximal half with irregular arranged pores and low, pectinated teeth; teeth on distal portion of finger arranged on well defined, subparallel longitudinal ridges, longitudinally separated by grooves with pores. Cutting margins with distinct triangular teeth along length; fingers without or with small gap between them when closed, ending in sharp, pectinated tips.</p><p>Ambulatory legs with second pair longest, last pair shortest; surfaces smooth to slightly rugose. Merus dorso-laterally flattened, cross-section triangular, stout; with transversal rows of small tubercles, dorsal margin distinct, granulated, with separate, short setae. Carpus stout, subtriangular in cross-section; dorsal surface with three carinae, median carina distinct, serrated or granular; dorso-lateral carinae weakly developed or absent; margins and carinae lined with separate, short setae. Propodus sub<!--PageBreak-->rectangular in cross-section; lateral margins subparallel, lined with low, obtuse spines and separate, short setae (<xref ref-type="fig" rid="F3">Fig. 3A–C</xref>). Dactylus elongate, styliform, gently curving, subquadrate in cross-section, margins lined with distinct spines and separate, short setae; apical half of spines and dactylus tip corneous; lateral carina of dactylus weakly developed or absent (<xref ref-type="fig" rid="F3">Fig. 3A–C</xref>).</p><p>Male abdomen relatively broad (<xref ref-type="fig" rid="F3">Fig. 3C</xref>), all abdominal somites and telson distinct, freely articulating. Somite 1 filling space between last pair of ambulatory legs, longitudinally very narrow. Shape of somite 2 similar to somite 1 but narrower. Somites 3–5 increasingly trapezoidal in shape, lateral margins relatively straight. Somite 6 longest, longer than telson, distinctly wider than long, with lateral margin strongly convex. Telson sub-triangular, narrowest abdominal segment; as long as wide, lateral margins gently concave to almost straight, tip rounded (<xref ref-type="fig" rid="F3">Fig. 3C</xref>).</p><p>First male gonopod with basal and terminal segment (<xref ref-type="fig" rid="F2">Fig. 2E</xref>). Basal segment stout, straight, with digiform projection on distomesial end, projection directed in same manner with distal segment, fringed with long setae. Terminal segment about one-third of first gonopod (when seen from lateral view, <xref ref-type="fig" rid="F2">Fig. 2E</xref>), folded longitudinally, compressed dorsoventrally, tapering and curved distally, slightly projecting over distal setae, laterally with narrow, longitudinal furrow.</p><p>Sex independent color dimorphism: red and white males and females (<xref ref-type="fig" rid="F4">Fig. 4</xref>). Both forms with dark median pattern and contrasting light lateral margin on dorsal carapace without lighter anterior and posterior patches (<xref ref-type="fig" rid="F5">Fig. 5D</xref>), margin of same color as lateral carapace; dark dorsal carapace pattern with pointed anterolateral edges anteriorly reaching the orbits (<xref ref-type="fig" rid="F5">Fig. 5D</xref>). Mesial lobe of infraorbital margin mostly grey (<xref ref-type="fig" rid="F4">Fig. 4</xref>). Red form with red lateral margin on dorsal carapace. Carapace pits white to orange. Legs and chelipeds uniformly red, inner sides of fingers cream to white, margin of the third maxilliped merus, coxa, basis and ischium of chelipeds and ambulatory legs whitish. In white form, lateral margin on dorsal carapace orange/white or completely white. Ventral carapace and chelipeds white, legs and carapace pits light orange to white (<xref ref-type="fig" rid="F4">Fig. 4</xref>).</p><!--PageBreak--></tp:treatment-sec><tp:treatment-sec sec-type="Geographic distribution"><title>Geographic distribution.</title><p><italic><tp:taxon-name>Gecarcinus nobilii</tp:taxon-name></italic> sp. n. is currently known to occur from Punta Galera and St. Elena (Ecuador). It is also documented in photographs taken at Gorgona Island (Colombia) (<xref ref-type="fig" rid="F4">Fig. 4A–C</xref>), Chucheros Beach (Buenaventura, Colombia) (<xref ref-type="fig" rid="F4">Fig. 4D</xref>), Canangucho Forest Reserve (Nuquí, Chocó, Colombia) (<xref ref-type="fig" rid="F4">Fig. 4E</xref>), Ayampe (Manabí, Ecuador) (<xref ref-type="fig" rid="F4">Fig. 4F</xref>), and Isla de la Plata (Ecuador). Individuals of <italic><tp:taxon-name>Gecarcinus</tp:taxon-name></italic> previously reported from Peru (<xref ref-type="bibr" rid="B33">Türkay 1970</xref>) may also refer to <italic><tp:taxon-name>Gecarcinus nobilii</tp:taxon-name></italic> sp. n.</p><p>Available data and the photographs found during the Internet search suggest that <italic><tp:taxon-name>Gecarcinus nobilii</tp:taxon-name></italic> sp. n. replaces Pacific <italic><tp:taxon-name>Gecarcinus lateralis</tp:taxon-name></italic> between the Darien province (Panama) and the Choco dept. (Colombia). In addition to the individuals of Pacific <italic><tp:taxon-name>Gecarcinus lateralis</tp:taxon-name></italic> found during fieldwork (<xref ref-type="table" rid="T1">Table 1</xref>), the Internet search revealed numerous photographs of Pacific <italic><tp:taxon-name>Gecarcinus lateralis</tp:taxon-name></italic> from Central America. However, there are no photographs of Pacific <italic><tp:taxon-name>Gecarcinus lateralis</tp:taxon-name></italic> from within the distributional area of <italic><tp:taxon-name>Gecarcinus nobilii</tp:taxon-name></italic> sp. n.</p></tp:treatment-sec><tp:treatment-sec sec-type="Remarks"><title>Remarks.</title><p>The resemblance of the general habitus, the shape and the surface structure of carapace, chelipeds, ambulatory legs (<xref ref-type="fig" rid="F3">Figs 3</xref>; <xref ref-type="fig" rid="F6">6</xref>–<xref ref-type="fig" rid="F8">8</xref>) and the first male gonopod (<xref ref-type="fig" rid="F2">Fig. 2E, F</xref>) indicate a close relationship between all mainland <!--PageBreak--><italic><tp:taxon-name>Gecarcinus</tp:taxon-name></italic> populations. However, the trans-isthmian populations of <italic><tp:taxon-name>Gecarcinus lateralis</tp:taxon-name></italic> differ from <italic><tp:taxon-name>Gecarcinus nobilii</tp:taxon-name></italic> sp. n. by having a carapace front approximately as wide as the distance between the mesial ends of the suborbital cristae, and the width of the mesial lobe of the infraorbital margin at the point of contact with the carapace front is shorter than the shortest distance between the carapace front and the mesial end of the suborbital crista (<xref ref-type="fig" rid="F2">Figs 2B</xref>; <xref ref-type="fig" rid="F6">6B, E</xref>; <xref ref-type="fig" rid="F7">7A, B</xref>).</p><fig id="F7" position="float" orientation="portrait"><label>Figure 7.</label><caption><p><italic><tp:taxon-name>Gecarcinus lateralis</tp:taxon-name></italic> (Freminville, 1835) (<italic>sensu</italic> <xref ref-type="bibr" rid="B34">Türkay 1973</xref>), frontal and lateral views, color in life, in hard-shell condition. Atlantic coast: Costa Rica, Puerto Viejo: <bold>A</bold> male, carapace width (CW) 44 mm <bold>B</bold>, <bold>C</bold> male, CW 29 mm <bold>D</bold> female with contrasting dorso- and ventrolateral color, CW 32 mm. Pacific coast: Costa Rica, Playa Hermosa: <bold>E</bold> male, CW 58 mm <bold>F</bold> male, CW 38 mm.</p></caption><graphic xmlns:xlink="http://www.w3.org/1999/xlink" xlink:href="zookeys-435-093-g007.jpg" position="float" orientation="portrait" xlink:type="simple"/></fig><fig id="F8" position="float" orientation="portrait"><label>Figure 8.</label><caption><p><italic><tp:taxon-name>Gecarcinus lateralis</tp:taxon-name></italic> (Freminville, 1835) (<italic>sensu</italic> <xref ref-type="bibr" rid="B34">Türkay 1973</xref>), dorsal view, color in life, in hard-shell condition. Atlantic coast, Costa Rica, Puerto Viejo, showing the forms limiting the range of color variability: <bold>A</bold> male, carapace width (CW) 39 mm <bold>B</bold> male, CW 29 mm <bold>C</bold> female, CW 32 mm <bold>D</bold> male, CW 44 mm <bold>E</bold> male, CW 47 mm <bold>F</bold> female, CW 33 mm. Pacific coast: Costa Rica, Playa Hermosa: <bold>G</bold> male, CW 58 mm <bold>H</bold> male, CW 38 mm.</p></caption><graphic xmlns:xlink="http://www.w3.org/1999/xlink" xlink:href="zookeys-435-093-g008.jpg" position="float" orientation="portrait" xlink:type="simple"/></fig><p>A character commonly used to distinguish between species of the <tp:taxon-name>Gecarcinidae</tp:taxon-name> is the shape of the third maxilliped merus margin (e.g. <xref ref-type="bibr" rid="B28">Rathbun 1918</xref>; <xref ref-type="bibr" rid="B33">Türkay 1970</xref>; <xref ref-type="bibr" rid="B24">Perger et al. 2011</xref>). According to <xref ref-type="bibr" rid="B28">Rathbun (1918)</xref>, the Atlantic population of <italic><tp:taxon-name>Gecarcinus lateralis</tp:taxon-name></italic> has an emarginated margin and the Pacific population a continuous margin. However, <xref ref-type="bibr" rid="B2">Bott (1955)</xref> and <xref ref-type="bibr" rid="B33">Türkay (1970</xref>, <xref ref-type="bibr" rid="B34">1973</xref>) recognized the presence of both character states in trans-isthmian populations from Central America, South America and the Antilles, which we also observed in our sample from Central America. In contrast, all examined specimens of <italic><tp:taxon-name>Gecarcinus nobilii</tp:taxon-name></italic> sp. n. have a relatively continuous third maxilliped margin.</p><p>In addition to observed differences in morphological structures, the body color of Pacific <italic><tp:taxon-name>Gecarcinus lateralis</tp:taxon-name></italic> (<italic>sensu</italic> <xref ref-type="bibr" rid="B34">Türkay 1973</xref>) differs from <italic><tp:taxon-name>Gecarcinus nobilii</tp:taxon-name></italic> sp. n. in the following manner: Dorsal carapace without light lateral margin (<xref ref-type="fig" rid="F5">Fig. 5A</xref>), dark dorsal carapace pattern extending laterally over anterolateral carapace border (<xref ref-type="fig" rid="F7">Fig. 7E, F</xref>); orange patch at anterolateral and posterior carapace border (<xref ref-type="fig" rid="F5">Figs 5A</xref>; <xref ref-type="fig" rid="F8">8G, H</xref>). Cheliped carpus and palm violet, rarely purplish (<xref ref-type="fig" rid="F8">Fig. 8G, H</xref>). Atlantic <italic><tp:taxon-name>Gecarcinus lateralis</tp:taxon-name></italic> are distinguished from <italic><tp:taxon-name>Gecarcinus nobilii</tp:taxon-name></italic> sp. n. by following color differences: Light lateral margin on dorsal carapace with lighter (yellow to orange) patch at anterolateral and posterior carapace border (<xref ref-type="fig" rid="F5">Figs 5B</xref>; <xref ref-type="fig" rid="F8">8A, B</xref>) or margin and anterolateral patch absent (<xref ref-type="fig" rid="F5">Figs 5C</xref>; <xref ref-type="fig" rid="F8">8D–F</xref>). Ventrolateral carapace color heterogeneous (<xref ref-type="fig" rid="F7">Fig. 7A–C</xref>). Cheliped carpus and palm heterogeneously purple, red, orange and/or whitish (<xref ref-type="fig" rid="F8">Fig. 8A–F</xref>).</p><!--PageBreak--><p>Apart from the consistent color differences between <italic><tp:taxon-name>Gecarcinus nobilii</tp:taxon-name></italic> sp. n. and the other mainland populations of <italic><tp:taxon-name>Gecarcinus</tp:taxon-name></italic>, which provided the starting point for this contribution, the color differences between the trans-isthmian populations of <italic><tp:taxon-name>Gecarcinus</tp:taxon-name></italic> (<xref ref-type="table" rid="T2">Table 2</xref>; <xref ref-type="fig" rid="F5">Figs 5A–C</xref>; <xref ref-type="fig" rid="F7">7</xref>; <xref ref-type="fig" rid="F8">8</xref>) also drew our attention. According to <xref ref-type="bibr" rid="B4">Bright (1966)</xref>, <italic><tp:taxon-name>Gecarcinus</tp:taxon-name></italic> from the Pacific coast of Central America has a brownish-red carapace and chelipeds with a purple tinge, while <italic><tp:taxon-name>Gecarcinus lateralis</tp:taxon-name></italic> from the Atlantic coast of Central America has a dark red carapace pattern and reddish-gray chelipeds. <xref ref-type="bibr" rid="B9">Chace and Hobbs (1969)</xref> provided the first color description of <italic><tp:taxon-name>Gecarcinus lateralis</tp:taxon-name></italic> from the West Indies, which widely agreed with the brief description of the <italic><tp:taxon-name>Gecarcinus</tp:taxon-name></italic> specimens from the Pacific coast of Central America by <xref ref-type="bibr" rid="B4">Bright (1966)</xref>. <xref ref-type="bibr" rid="B19">Martinez and Bliss (1989)</xref> later described and illustrated the color of <italic><tp:taxon-name>Gecarcinus lateralis</tp:taxon-name></italic> from Bermuda and Bimini Islands in detail. The authors observed a remarkable variability in color and even color changes in single individuals, leaving open the possibility that Pacific <italic><tp:taxon-name>Gecarcinus lateralis</tp:taxon-name></italic> might also approach the range of variability observed in Atlantic <italic><tp:taxon-name>Gecarcinus lateralis</tp:taxon-name></italic>.</p><table-wrap id="T2" position="float" orientation="portrait"><label>Table 2.</label><caption><p>Comparison of color in life for mainland <italic><tp:taxon-name>Gecarcinus</tp:taxon-name></italic> spp. (carapace width of <italic><tp:taxon-name>Gecarcinus lateralis</tp:taxon-name></italic> (Freminville, 1835) (<italic>sensu</italic> <xref ref-type="bibr" rid="B34">Türkay 1973</xref>) 20-66 mm); (IOM) mesial lobe of infraorbital margin; (SUB) suborbital crista; (ACB) anterolateral carapace border.</p></caption><table><tbody><tr><th rowspan="1" colspan="1" style="text-align:left"/><th rowspan="1" colspan="1" style="text-align:center">Atlantic <italic><tp:taxon-name>Gecarcinus lateralis</tp:taxon-name></italic> (n = 362)</th><th rowspan="1" colspan="1" style="text-align:center">Pacific <italic><tp:taxon-name>Gecarcinus lateralis</tp:taxon-name></italic> (n = 316)</th><th rowspan="1" colspan="1" style="text-align:center"><italic><tp:taxon-name>Gecarcinus nobilii</tp:taxon-name></italic> sp. n. (n = 19)</th></tr><tr><td rowspan="1" colspan="1" style="text-align:left"><bold>Color polymorphism</bold></td><td rowspan="1" colspan="1" style="text-align:center">Morphs with transitional forms</td><td rowspan="1" colspan="1" style="text-align:center">-</td><td rowspan="1" colspan="1" style="text-align:center">Red and white forms</td></tr><tr><td rowspan="1" colspan="1" style="text-align:left"><bold>Light lateral margin on dorsal carapace</bold></td><td rowspan="1" colspan="1" style="text-align:center">Present or absent, when absent, dark median pattern laterally extending over ACB with smooth transition to color of ventrolateral carapace</td><td rowspan="1" colspan="1" style="text-align:center">Absent, dark median pattern laterally extending over ACB, anteriorly mostly reaching SUB, with sharp contrast to color of ventrolateral carapace</td><td rowspan="1" colspan="1" style="text-align:center">Present, contrasting to dark median pattern, same color as lateral carapace, in some white forms with orange tinge</td></tr><tr><td rowspan="1" colspan="1" style="text-align:left"><bold>Orange patch at anterolateral carapace border</bold></td><td rowspan="1" colspan="1" style="text-align:center">In forms with lateral margin on dorsal carapace, patch with smooth transition to bordering color, only posteriorly bordered by dark carapace pattern; patch absent in forms without light lateral margin on carapace</td><td rowspan="1" colspan="1" style="text-align:center">Always present, encircled by dark, sharply contrasting dorsal carapace color</td><td rowspan="1" colspan="1" style="text-align:center">Absent</td></tr><tr><td rowspan="1" colspan="1" style="text-align:left"><bold>Patch at posterior lateral urogastric groove</bold></td><td rowspan="1" colspan="1" style="text-align:center">In forms with lateral margin on dorsal carapace heterogeneously yellowish, grayish, cream, sometimes with smooth transition to lateral margin;&lt;br/&gt; weakly developed to absent in forms without lateral margin</td><td rowspan="1" colspan="1" style="text-align:center">Homogeneously whitish, subtriangular to rhomboid, well defined, sharply contrasting with surrounding dark carapace color</td><td rowspan="1" colspan="1" style="text-align:center">Absent</td></tr><tr><td rowspan="1" colspan="1" style="text-align:left"><bold>Ventro-lateral carapace color</bold></td><td rowspan="1" colspan="1" style="text-align:center">Heterogeneous, transition between dorsal and ventral carapace color</td><td rowspan="1" colspan="1" style="text-align:center">Uniformly bright deep orange to red, sharply contrasting to dorsolateral carapace color</td><td rowspan="1" colspan="1" style="text-align:center">Homogeneously red or white</td></tr><tr><td rowspan="1" colspan="1" style="text-align:left"><bold>Cheliped palm color</bold></td><td rowspan="1" colspan="1" style="text-align:center">Orange to red, often with purple tinge anteriorly, or orange-purplish-whitish</td><td rowspan="1" colspan="1" style="text-align:center">Deep violet, sometimes with purplish tinge</td><td rowspan="1" colspan="1" style="text-align:center">Uniformly red or white</td></tr><tr><td rowspan="1" colspan="1" style="text-align:left"><bold>Cheliped dactylus color</bold></td><td rowspan="1" colspan="1" style="text-align:center">Light orange, orange to light red, cutting edges cream</td><td rowspan="1" colspan="1" style="text-align:center">Completely white or base light violet, purplish, becoming white distally</td><td rowspan="1" colspan="1" style="text-align:center">Red or white, cutting edges cream or white</td></tr><tr><td rowspan="1" colspan="1" style="text-align:left"><bold>IOM color</bold></td><td rowspan="1" colspan="2" style="text-align:center">As suborbital area</td><td rowspan="1" colspan="1" style="text-align:center">Mostly grey</td></tr></tbody></table></table-wrap><!--PageBreak--><p>While the color of examined <!--PageBreak--><italic><tp:taxon-name>Gecarcinus lateralis</tp:taxon-name></italic> from the Atlantic coast (n= 362) varied within the range described by <xref ref-type="bibr" rid="B19">Martinez and Bliss (1989)</xref> (see <xref ref-type="fig" rid="F8">Fig. 8A–F</xref>), the color of individuals of Pacific <italic><tp:taxon-name>Gecarcinus lateralis</tp:taxon-name></italic> examined in this study (n= 316) showed little variation (<xref ref-type="fig" rid="F8">Fig. 8G, H</xref>) and did not approach the range of variability found in <italic><tp:taxon-name>Gecarcinus lateralis</tp:taxon-name></italic> from the Atlantic coast of Central America (<xref ref-type="table" rid="T2">Table 2</xref>) and Bermuda and Bimini Islands (see <xref ref-type="bibr" rid="B19">Martinez and Bliss 1989</xref>). In a sample totaling 678 individuals, only a single female from the Atlantic coast (<xref ref-type="fig" rid="F7">Fig. 7D</xref>) did not clearly match with each of the color characters attributed to either the Atlantic and Pacific population (<xref ref-type="table" rid="T2">Table 2</xref>). This individual had a dark dorsal carapace color expanding laterally over the dorsolateral carapace border and sharply contrasting with the ventrolateral carapace color. However, the remaining characters (<xref ref-type="table" rid="T2">Table 2</xref>) agreed with the other individuals of Atlantic <italic><tp:taxon-name>Gecarcinus lateralis</tp:taxon-name></italic>. Within several groups of decapod crustaceans, color and color pattern reliably distinguish a number of species that differ little in morphology (e.g. <xref ref-type="bibr" rid="B6">Bruce 1975</xref>; <xref ref-type="bibr" rid="B14">Knowlton 1986</xref>). Color pattern-level and genetic differentiation between cryptic species has been observed in hermit crabs (e.g. <xref ref-type="bibr" rid="B18">Malay and Paulay 2009</xref>), spiny lobsters (<xref ref-type="bibr" rid="B29">Ravago and Juinio-Menez 2003</xref>), porcelain crabs (<xref ref-type="bibr" rid="B12">Hiller et al. 2006</xref>) and in the <tp:taxon-name>Gecarcinidae</tp:taxon-name> genus <italic><tp:taxon-name>Discoplax</tp:taxon-name></italic> A. Milne-Edwards, 1867 (<xref ref-type="bibr" rid="B22">Ng and Davie 2012</xref>).</p><p>Studies of genetic divergence and reproductive isolation are needed to evaluate whether <italic><tp:taxon-name>Gecarcinus quadratus</tp:taxon-name></italic> should be retained as a synonym of <italic><tp:taxon-name>Gecarcinus lateralis</tp:taxon-name></italic>, or alternatively, the trans-isthmian populations of <italic><tp:taxon-name>Gecarcinus lateralis</tp:taxon-name></italic> represent allopatric sister species.</p></tp:treatment-sec><tp:treatment-sec sec-type="Evolutionary relationships"><title>Evolutionary relationships.</title><p>When we consider the closure of the Panamanian Isthmus as a calibration point for morphological divergence between the trans-isthmian populations of <italic><tp:taxon-name>Gecarcinus lateralis</tp:taxon-name></italic>, the virtual lack of morphological differentiation (other than color) between them and the distinctness of <italic><tp:taxon-name>Gecarcinus nobilii</tp:taxon-name></italic> sp. n. suggests that <italic><tp:taxon-name>Gecarcinus nobilii</tp:taxon-name></italic> sp. n. evolved from a common ancestor before the Isthmus closed. The common ancestor of the trans-isthmian <italic><tp:taxon-name>Gecarcinus lateralis</tp:taxon-name></italic> may have been restricted to North America and/or the emerging Isthmus, which is assumed to have been a peninsula of North America (<xref ref-type="bibr" rid="B13">Kirby et al. 2008</xref>), and the ancestor of <italic><tp:taxon-name>Gecarcinus nobilii</tp:taxon-name></italic> sp. n. to South America. Nevertheless, the distribution of the gecarcinid <italic><tp:taxon-name>Johngarthia planata</tp:taxon-name></italic> Stimpson, 1860, from Gorgona Island to Mexico (reviewed by <xref ref-type="bibr" rid="B25">Perger et al. 2013</xref>) and <italic><tp:taxon-name>Cardisoma crassum</tp:taxon-name></italic> Smith, 1870, from Peru to Mexico (<xref ref-type="bibr" rid="B33">Türkay 1970</xref>) as well as the absence of <italic><tp:taxon-name>Gecarcinus nobilii</tp:taxon-name></italic> sp. n. from the Atlantic coast of South America suggests a more complex pattern. A promising approach to further investigation of the speciation processes in Neotropical <tp:taxon-name>Gecarcinidae</tp:taxon-name> may be the evaluation of how the connection between the habitats of the adults via sea currents may have changed during the formation of the Isthmus (see <xref ref-type="bibr" rid="B31">Schneider and Schmittner 2006</xref>; <xref ref-type="bibr" rid="B20">Molnar 2008</xref>). Further studies should also take into account that even today, as indicated by the actual distribution, there appear to be mechanisms separating the <italic><tp:taxon-name>Gecarcinus</tp:taxon-name></italic> populations from the Central and South American Pacific coast.</p></tp:treatment-sec><tp:treatment-sec><!--Section generated to contain objects referenced in tp:taxon-treatment.--><fig id="F2" position="float" orientation="portrait"><label>Figure 2.</label><caption><p>(<bold>CF</bold>) Carapace front; (<bold>O</bold>) orbit; (<bold>IOM</bold>) mesial lobe of infraorbital margin; (<bold>x</bold>) widest width of CF; (<bold>z</bold>) mesial end of suborbital crista; (<bold>x–y</bold>) width of IOM at point of contact with CF; (<bold>y–z</bold>) shortest distance between CF and mesial end of suborbital crista; <bold>A</bold>, <bold>B</bold> Atlantic <italic><tp:taxon-name>Gecarcinus lateralis</tp:taxon-name></italic> (<xref ref-type="bibr" rid="B10">Freminville 1835</xref>), male, carapace width (CW) 31 mm, Costa Rica, Puerto Viejo <bold>C</bold> <italic><tp:taxon-name>Gecarcinus nobilii</tp:taxon-name></italic> sp. n., holotype, male, CW 31 mm, Ecuador, Punta Galera (LACM CR 1968-477). First male gonopod: <italic><tp:taxon-name>Gecarcinus nobilii</tp:taxon-name></italic> sp. n., holotype: <bold>D</bold> mesial view <bold>E</bold> lateral view <bold>F</bold> Pacific <italic><tp:taxon-name>Gecarcinus lateralis</tp:taxon-name></italic> (<italic>sensu</italic> <xref ref-type="bibr" rid="B34">Türkay 1973</xref>), CW 31 mm, Costa Rica, Hermosa Beach, lateral view; Scale bar = 5 mm.</p></caption><graphic xmlns:xlink="http://www.w3.org/1999/xlink" xlink:href="zookeys-435-093-g002.jpg" position="float" orientation="portrait" xlink:type="simple"/></fig><fig id="F3" position="float" orientation="portrait"><label>Figure 3.</label><caption><p><italic><tp:taxon-name>Gecarcinus nobilii</tp:taxon-name></italic> sp. n., holotype, male, carapace width 31 mm, Ecuador, Punta Galera (LACM CR 1968-477), preserved in alcohol (color faded): <bold>A</bold> dorsal view <bold>B</bold> frontal view <bold>C</bold> ventral view. Paratype, female, Ecuador, St. Elena (MNHN, B12314), preserved in alcohol (color faded): <bold>D</bold> carapace front <bold>E</bold> frontal view <bold>F</bold> ventral view.</p></caption><graphic xmlns:xlink="http://www.w3.org/1999/xlink" xlink:href="zookeys-435-093-g003.jpg" position="float" orientation="portrait" xlink:type="simple"/></fig><fig id="F4" position="float" orientation="portrait"><label>Figure 4.</label><caption><p><italic><tp:taxon-name>Gecarcinus nobilii</tp:taxon-name></italic> sp. n., color in life; Colombia: Gorgona Island <bold>A</bold> male, photo by Karla Garcia Burneo (Peru) <bold>B</bold>, <bold>C</bold> male, photos by Rhett A. Butler (USA) <bold>D</bold> female, Buenaventura dept., Chucheros Beach, photo by Elena Gómez <bold>E</bold> sex unknown, Chocó dept., Nuquí prov., Canangucho Forest Reserve. Ecuador: <bold>F</bold> sex unknown, Manabí prov., Ayampe, photo by David Liebman (USA). Captive individuals from the pet trade, origin unknown: <bold>G</bold> sex unknown, photo by Oliver Mengedoht (Germany) <bold>H</bold>, <bold>I</bold> females, photos by John Beatty (USA) (the individual shown above in <xref ref-type="fig" rid="F1">Fig. 1</xref> belongs to the Pacific population of <italic><tp:taxon-name>Gecarcinus lateralis</tp:taxon-name></italic> (sensu <xref ref-type="bibr" rid="B34">Türkay 1973</xref>), please note the differences in the mesial lobe of the infraorbital margin).</p></caption><graphic xmlns:xlink="http://www.w3.org/1999/xlink" xlink:href="zookeys-435-093-g004.jpg" position="float" orientation="portrait" xlink:type="simple"/></fig><fig id="F1" position="float" orientation="portrait"><label>Figure 1.</label><caption><p><bold>A</bold> Central and South America <bold>B</bold> Study area with locations of examined Pacific (red) and Atlantic (orange) <italic><tp:taxon-name>Gecarcinus lateralis</tp:taxon-name></italic> (Freminville, 1835) (<italic>sensu</italic> <xref ref-type="bibr" rid="B34">Türkay 1973</xref>) and <italic><tp:taxon-name>Gecarcinus nobilii</tp:taxon-name></italic> sp. n. (green). Nicaragua, Pacific coast: (<bold>1</bold>) Rivas, San Juan del Sur. Costa Rica, Pacific coast, Puntarenas dept.: (<bold>2</bold>) Pochote Beach; (<bold>3</bold>) Hermosa Beach; (<bold>4</bold>) Drake Bay. Panama, Pacific coast: (<bold>5</bold>) Veraguas, Santa Catalina. Costa Rica, Atlantic coast, Limón dept.: (<bold>6</bold>) Parismina; (<bold>7</bold>) Puerto Viejo; (<bold>8</bold>) Manzanillo; (<bold>9</bold>) Punta Mona. Panama, Atlantic coast: (<bold>10</bold>) Bocas del Toro, Bluff Beach; (<bold>11</bold>) Colón, Maria Chiquita. <italic><tp:taxon-name>Gecarcinus nobilii</tp:taxon-name></italic> sp. n.: Colombia, Pacific coast: (<bold>12</bold>) Choco, Nuquí; (<bold>13</bold>) Buenaventura, Chucheros Beach; (<bold>14</bold>) Gorgona Island. Ecuador: (<bold>15</bold>) Esmeraldas, Punta Galera (type location); (<bold>16</bold>) Manabí, Ayampe; (<bold>17</bold>) Plata Island; (<bold>18</bold>) Santa Elena.</p></caption><graphic xmlns:xlink="http://www.w3.org/1999/xlink" xlink:href="zookeys-435-093-g001.jpg" position="float" orientation="portrait" xlink:type="simple"/></fig><fig id="F5" position="float" orientation="portrait"><label>Figure 5.</label><caption><p>Dorsal carapace pattern (shape of light patches could vary slightly): <italic><tp:taxon-name>Gecarcinus lateralis</tp:taxon-name></italic> (<xref ref-type="bibr" rid="B10">Freminville 1835</xref>) (<italic>sensu</italic> <xref ref-type="bibr" rid="B34">Türkay 1973</xref>): <bold>A</bold> Pacific coast of Central America. Atlantic coast of Central America: <bold>B</bold> form with lateral margin (<bold>M</bold>) on dorsal carapace and orange patches at anterolateral (<bold>AP</bold>) and posterior (<bold>PP</bold>) carapace border; <bold>C</bold> form without lateral margin on dorsal carapace <bold>D</bold> <italic><tp:taxon-name>Gecarcinus nobilii</tp:taxon-name></italic> sp. n.</p></caption><graphic xmlns:xlink="http://www.w3.org/1999/xlink" xlink:href="zookeys-435-093-g005.jpg" position="float" orientation="portrait" xlink:type="simple"/></fig><table-wrap id="T1" position="float" orientation="portrait"><label>Table. 1.</label><caption><p>Locations, date, coordinates of conducted sampling and number of examined individuals of <italic><tp:taxon-name>Gecarcinus lateralis</tp:taxon-name></italic> (Freminville, 1835) (<italic>sensu</italic> <xref ref-type="bibr" rid="B34">Türkay 1973</xref>) (carapace width 20-66 mm) (these crabs were subsequently used for analyses of stomach contents, dry weight, etc.).</p></caption><table><tbody><tr><th rowspan="1" colspan="1" style="text-align:left">Location</th><th rowspan="1" colspan="1" style="text-align:center">Date</th><th rowspan="1" colspan="1" style="text-align:center">Coordinates</th><th rowspan="1" colspan="1" style="text-align:center">N</th></tr><tr><td rowspan="1" colspan="1" style="text-align:left"><bold>Pacific coast</bold></td><td rowspan="1" colspan="1" style="text-align:center"/><td rowspan="1" colspan="1" style="text-align:center"/><td rowspan="1" colspan="1" style="text-align:center"/></tr><tr><td rowspan="1" colspan="1" style="text-align:left">Nicaragua, San Juan del Sur</td><td rowspan="1" colspan="1" style="text-align:center">15–17 July 2011</td><td rowspan="1" colspan="1" style="text-align:center"><named-content xmlns:xlink="http://www.w3.org/1999/xlink" content-type="dwc:verbatimCoordinates" xlink:type="simple">11°15’39’’N, 85°52’52’’W</named-content></td><td rowspan="1" colspan="1" style="text-align:center">54</td></tr><tr><td rowspan="1" colspan="1" style="text-align:left">Costa Rica, Pochote Beach</td><td rowspan="1" colspan="1" style="text-align:center">5–6 June 2011</td><td rowspan="1" colspan="1" style="text-align:center"><named-content xmlns:xlink="http://www.w3.org/1999/xlink" content-type="dwc:verbatimCoordinates" xlink:type="simple">9°44’51’’N, 85°00’01’’W</named-content></td><td rowspan="1" colspan="1" style="text-align:center">75</td></tr><tr><td rowspan="1" colspan="1" style="text-align:left">Costa Rica, Hermosa Beach</td><td rowspan="1" colspan="1" style="text-align:center">6–8 Nov. 2011</td><td rowspan="1" colspan="1" style="text-align:center"><named-content xmlns:xlink="http://www.w3.org/1999/xlink" content-type="dwc:verbatimCoordinates" xlink:type="simple">9°10’07’’N, 83°45’39’’W</named-content></td><td rowspan="1" colspan="1" style="text-align:center">69</td></tr><tr><td rowspan="1" colspan="1" style="text-align:left">Costa Rica, Drake Bay</td><td rowspan="1" colspan="1" style="text-align:center">16–18 Mar. 2011</td><td rowspan="1" colspan="1" style="text-align:center"><named-content xmlns:xlink="http://www.w3.org/1999/xlink" content-type="dwc:verbatimCoordinates" xlink:type="simple">8°41’33’’N, 83°39’42’’W</named-content></td><td rowspan="1" colspan="1" style="text-align:center">57</td></tr><tr><td rowspan="1" colspan="1" style="text-align:left">Panama, Santa Katalina</td><td rowspan="1" colspan="1" style="text-align:center">25–27 Oct. 2011</td><td rowspan="1" colspan="1" style="text-align:center"><named-content xmlns:xlink="http://www.w3.org/1999/xlink" content-type="dwc:verbatimCoordinates" xlink:type="simple">7°37’39’’N, 81°14’50’’W</named-content></td><td rowspan="1" colspan="1" style="text-align:center">60</td></tr><tr><td rowspan="1" colspan="1" style="text-align:left"><bold>Atlantic coast</bold></td><td rowspan="1" colspan="1" style="text-align:center"/><td rowspan="1" colspan="1" style="text-align:center"/><td rowspan="1" colspan="1" style="text-align:center"/></tr><tr><td rowspan="1" colspan="1" style="text-align:left">Costa Rica, Parismina</td><td rowspan="1" colspan="1" style="text-align:center">12–14 Nov. 2011</td><td rowspan="1" colspan="1" style="text-align:center"><named-content xmlns:xlink="http://www.w3.org/1999/xlink" content-type="dwc:verbatimCoordinates" xlink:type="simple">10°18’34’’N, 83°20’85’’W</named-content></td><td rowspan="1" colspan="1" style="text-align:center">56</td></tr><tr><td rowspan="1" colspan="1" style="text-align:left">Costa Rica, Puerto Viejo</td><td rowspan="1" colspan="1" style="text-align:center">26–28 May 2011</td><td rowspan="1" colspan="1" style="text-align:center"><named-content xmlns:xlink="http://www.w3.org/1999/xlink" content-type="dwc:verbatimCoordinates" xlink:type="simple">9°39’20’’N, 82°44’28’’W</named-content></td><td rowspan="1" colspan="1" style="text-align:center">68</td></tr><tr><td rowspan="1" colspan="1" style="text-align:left">Costa Rica, Manzanillo</td><td rowspan="1" colspan="1" style="text-align:center">20–22 Nov. 2011</td><td rowspan="1" colspan="1" style="text-align:center"><named-content xmlns:xlink="http://www.w3.org/1999/xlink" content-type="dwc:verbatimCoordinates" xlink:type="simple">9°37’53’’N, 82°39’47’’W</named-content></td><td rowspan="1" colspan="1" style="text-align:center">73</td></tr><tr><td rowspan="1" colspan="1" style="text-align:left">Costa Rica, Punta Mona</td><td rowspan="1" colspan="1" style="text-align:center">16–18 Nov. 2011</td><td rowspan="1" colspan="1" style="text-align:center"><named-content xmlns:xlink="http://www.w3.org/1999/xlink" content-type="dwc:verbatimCoordinates" xlink:type="simple">9°37’24’’N, 82°37’11’’W</named-content></td><td rowspan="1" colspan="1" style="text-align:center">123</td></tr><tr><td rowspan="1" colspan="1" style="text-align:left">Panama, Bocas del Toro, Bluff beach</td><td rowspan="1" colspan="1" style="text-align:center">10–12 Oct. 2011</td><td rowspan="1" colspan="1" style="text-align:center"><named-content xmlns:xlink="http://www.w3.org/1999/xlink" content-type="dwc:verbatimCoordinates" xlink:type="simple">9°23’25’’N, 82°14’14’’W</named-content></td><td rowspan="1" colspan="1" style="text-align:center">23</td></tr><tr><td rowspan="1" colspan="1" style="text-align:left">Panama, Maria Chiquita</td><td rowspan="1" colspan="1" style="text-align:center">20–22 Oct. 2011</td><td rowspan="1" colspan="1" style="text-align:center"><named-content xmlns:xlink="http://www.w3.org/1999/xlink" content-type="dwc:verbatimCoordinates" xlink:type="simple">9°26’42’’N, 79°45’44’’W</named-content></td><td rowspan="1" colspan="1" style="text-align:center">19</td></tr></tbody></table></table-wrap><fig id="F6" position="float" orientation="portrait"><label>Figure 6.</label><caption><p><bold>A–C</bold> lectotype of <italic><tp:taxon-name>Gecarcinus lateralis</tp:taxon-name></italic> (Freminville, 1835), male, carapace width 47.2 mm, Guadeloupe (MNHN-3758) (dried specimen, color faded) <bold>D–F</bold> syntype of <italic><tp:taxon-name>Gecarcinus quadratus</tp:taxon-name></italic> Saussure, 1853, male, carapace width 39.7 mm, Mexico, Mazatlan (ANSP-CA3741) (dried specimen, color faded) (photos by Paul Callomon, Academy of Natural Sciences of Drexel University, Philadelphia).</p></caption><graphic xmlns:xlink="http://www.w3.org/1999/xlink" xlink:href="zookeys-435-093-g006.jpg" position="float" orientation="portrait" xlink:type="simple"/></fig></tp:treatment-sec><ref-list><ref id="B10"><mixed-citation xmlns:xlink="http://www.w3.org/1999/xlink" xlink:type="simple"><person-group><name name-style="western"><surname>Freminville</surname><given-names>M de</given-names></name></person-group> (<year>1835</year>) <article-title>Notice sur les tourlourouxou crabes de terre des Antilles.</article-title><source>Annales des Sciences Naturelles</source> (<series>2nd series</series>) <volume>3</volume>: <fpage>213</fpage>–<lpage>224</lpage>.</mixed-citation></ref><ref id="B34"><mixed-citation xmlns:xlink="http://www.w3.org/1999/xlink" xlink:type="simple"><person-group><name name-style="western"><surname>Türkay</surname><given-names>M</given-names></name></person-group> (<year>1973</year>) <article-title>Bemerkungen zu einigen Landkrabben.</article-title><source>Bulletin du Museum D'Histoire Naturelle, Paris</source><volume>142</volume>(<issue>3</issue>): <fpage>969</fpage>–<lpage>980</lpage>.</mixed-citation></ref><ref id="B23"><mixed-citation xmlns:xlink="http://www.w3.org/1999/xlink" xlink:type="simple"><person-group><name name-style="western"><surname>Nobili</surname><given-names>G</given-names></name></person-group> (<year>1901</year>) <article-title>Decapodi e Stomatopodi. Viaggio del Dr. Enrico Festa nella Repubblica dell'Ecuador e regioni vicine. 23.</article-title><source>Bollettino dei Musei di Zoologia e Anatomia comparata</source>, <publisher-loc>Torino</publisher-loc>, <volume>16</volume>(<issue>415</issue>): <fpage>1</fpage>–<lpage>58</lpage>.</mixed-citation></ref><ref id="B33"><mixed-citation xmlns:xlink="http://www.w3.org/1999/xlink" xlink:type="simple"><person-group><name name-style="western"><surname>Türkay</surname><given-names>M</given-names></name></person-group> (<year>1970</year>) <article-title>Die Gecarcinidae Amerikas. Mit einem Anhang über Ucides Rathbun (Crustacea; Decapoda).</article-title><source>Senckenbergiana biologica</source><volume>51</volume>: <fpage>333</fpage>–<lpage>354</lpage>.</mixed-citation></ref><ref id="B27"><mixed-citation xmlns:xlink="http://www.w3.org/1999/xlink" xlink:type="simple"><person-group><name name-style="western"><surname>Prahl</surname><given-names>H</given-names></name><name name-style="western"><surname>Manjarrés</surname><given-names>G</given-names></name></person-group> (<year>1984</year>) <article-title>Cangrejos Gecarcinidos (Crustacea: Gecarcinidae) de Colombia.</article-title><source>Caldasia</source><volume>14</volume>(<issue>66</issue>): <fpage>149</fpage>–<lpage>168</lpage>.</mixed-citation></ref><ref id="B35"><mixed-citation xmlns:xlink="http://www.w3.org/1999/xlink" xlink:type="simple"><person-group><name name-style="western"><surname>Türkay</surname><given-names>M</given-names></name></person-group> (<year>1987</year>) <article-title>Landkrabben.</article-title><source>Natur und Museum</source><volume>117</volume>(<issue>5</issue>): <fpage>143</fpage>–<lpage>150</lpage>.</mixed-citation></ref><ref id="B5"><mixed-citation xmlns:xlink="http://www.w3.org/1999/xlink" xlink:type="simple"><person-group><name name-style="western"><surname>Bright</surname><given-names>DB</given-names></name><name name-style="western"><surname>Hogue</surname><given-names>CL</given-names></name></person-group> (<year>1972</year>) <article-title>A Synopsis of the burrowing land crabs of the world and list of their symbionts and burrow associates.</article-title><source>Los Angeles County Natural History Museum, Contributions in Science</source><volume>220</volume>: <fpage>1</fpage>–<lpage>58</lpage>.</mixed-citation></ref><ref id="B28"><mixed-citation xmlns:xlink="http://www.w3.org/1999/xlink" xlink:type="simple"><person-group><name name-style="western"><surname>Rathbun</surname><given-names>MJ</given-names></name></person-group> (<year>1918</year>) <article-title>The grapsoid crabs of America.</article-title><source>Bulletin of the United States National Museum</source><volume>97</volume>: <fpage>1</fpage>–<lpage>461</lpage>.</mixed-citation></ref><ref id="B24"><mixed-citation xmlns:xlink="http://www.w3.org/1999/xlink" xlink:type="simple"><person-group><name name-style="western"><surname>Perger</surname><given-names>R</given-names></name><name name-style="western"><surname>Vargas</surname><given-names>R</given-names></name><name name-style="western"><surname>Wall</surname><given-names>A</given-names></name></person-group> (<year>2011</year>) <article-title><italic>Johngarthia cocoensis</italic>, a new species of Gecarcinidae MacLeay, 1838 (Crustacea, Decapoda, Brachyura) from Cocos Island, Costa Rica.</article-title><source>Zootaxa</source><volume>2911</volume>: <fpage>57</fpage>–<lpage>68</lpage>.</mixed-citation></ref><ref id="B2"><mixed-citation xmlns:xlink="http://www.w3.org/1999/xlink" xlink:type="simple"><person-group><name name-style="western"><surname>Bott</surname><given-names>R von</given-names></name></person-group> (<year>1955</year>) <article-title>Dekapoden (Crustacea) aus El Salvador. 2. Litorale dekapoden ausser <italic>Uca</italic>.</article-title><source>Senckenbergia biologica</source><volume>35</volume>(<issue>5/6</issue>): <fpage>351</fpage>–<lpage>352</lpage>.</mixed-citation></ref><ref id="B4"><mixed-citation xmlns:xlink="http://www.w3.org/1999/xlink" xlink:type="simple"><person-group><name name-style="western"><surname>Bright</surname><given-names>DB</given-names></name></person-group> (<year>1966</year>) <article-title>The land crabs of Costa Rica.</article-title><source>Revista de Biología Tropical</source><volume>14</volume>: <fpage>183</fpage>–<lpage>203</lpage>.</mixed-citation></ref><ref id="B9"><mixed-citation xmlns:xlink="http://www.w3.org/1999/xlink" xlink:type="simple"><person-group><name name-style="western"><surname>Chace</surname><given-names>FJR</given-names></name><name name-style="western"><surname>Hobbs</surname><given-names>H</given-names></name></person-group> (<year>1969</year>) <article-title>The freshwater and terrestrial decapod crustaceans of the West Indies with special reference to Dominica.</article-title><source>United States National Museum Bulletin</source><volume>292</volume>: <fpage>1</fpage>–<lpage>258</lpage>. doi: <ext-link ext-link-type="doi" xlink:href="10.5479/si.03629236.292.1" xlink:type="simple">10.5479/si.03629236.292.1</ext-link></mixed-citation></ref><ref id="B19"><mixed-citation xmlns:xlink="http://www.w3.org/1999/xlink" xlink:type="simple"><person-group><name name-style="western"><surname>Martinez</surname><given-names>EA</given-names></name><name name-style="western"><surname>Bliss</surname><given-names>DE</given-names></name></person-group> (<year>1989</year>) <article-title>Morphological and physiological aspects of coloration in the land crab <italic>Gecarcinus lateralis</italic> (Fréminville, 1835).</article-title><source>American Museum Novitates</source><volume>2936</volume>: <fpage>1</fpage>–<lpage>29</lpage>.</mixed-citation></ref><ref id="B6"><mixed-citation xmlns:xlink="http://www.w3.org/1999/xlink" xlink:type="simple"><person-group><name name-style="western"><surname>Bruce</surname><given-names>AJ</given-names></name></person-group> (<year>1975</year>) <article-title>Coral reef shrimps and their colour patterns.</article-title><source>Endeavour</source><volume>34</volume>: <fpage>23</fpage>–<lpage>27</lpage>. doi: <ext-link ext-link-type="doi" xlink:href="10.1016/0160-9327(75)90064-2" xlink:type="simple">10.1016/0160-9327(75)90064-2</ext-link></mixed-citation></ref><ref id="B14"><mixed-citation xmlns:xlink="http://www.w3.org/1999/xlink" xlink:type="simple"><person-group><name name-style="western"><surname>Knowlton</surname><given-names>N</given-names></name></person-group> (<year>1986</year>) <article-title>Cryptic and sibling species among the decapod Crustacea.</article-title><source>Journal of Crustacean Biology</source><volume>6</volume>: <fpage>356</fpage>–<lpage>363</lpage>.</mixed-citation></ref><ref id="B18"><mixed-citation xmlns:xlink="http://www.w3.org/1999/xlink" xlink:type="simple"><person-group><name name-style="western"><surname>Malay</surname><given-names>MCD</given-names></name><name name-style="western"><surname>Paulay</surname><given-names>G</given-names></name></person-group> (<year>2009</year>) <article-title>Peripatric speciation drives diversification and distribution patterns of reef hermit crabs (Decapoda: Diogenidae: Calcinus).</article-title><source>Evolution</source><volume>64</volume>: <fpage>634</fpage>–<lpage>662</lpage>. doi: <ext-link ext-link-type="doi" xlink:href="10.1111/j.1558-5646.2009.00848.x" xlink:type="simple">10.1111/j.1558-5646.2009.00848.x</ext-link></mixed-citation></ref><ref id="B29"><mixed-citation xmlns:xlink="http://www.w3.org/1999/xlink" xlink:type="simple"><person-group><name name-style="western"><surname>Ravago</surname><given-names>RG</given-names></name><name name-style="western"><surname>Juinio-Meñez</surname><given-names>MA</given-names></name></person-group> (<year>2003</year>) <article-title>Phylogenetic position of the striped-legged forms of <italic>Panulirus longipes</italic> (A. Milne-Edwards, 1868) (Decapoda, Palinuridae) inferred from mitochondrial DNA sequences.</article-title><source>Crustaceana</source><volume>75</volume>: <fpage>1047</fpage>–<lpage>1059</lpage>. doi: <ext-link ext-link-type="doi" xlink:href="10.1163/156854002763270455" xlink:type="simple">10.1163/156854002763270455</ext-link></mixed-citation></ref><ref id="B12"><mixed-citation xmlns:xlink="http://www.w3.org/1999/xlink" xlink:type="simple"><person-group><name name-style="western"><surname>Hiller</surname><given-names>A</given-names></name><name name-style="western"><surname>Kraus</surname><given-names>H</given-names></name><name name-style="western"><surname>Almon</surname><given-names>M</given-names></name><name name-style="western"><surname>Werding</surname><given-names>B</given-names></name></person-group> (<year>2006</year>) <article-title>The <italic>Petrolisthes galathinus</italic> complex: species boundaries based on color pattern, morphology and molecules, and evolutionary interrelationships between this complex and other Porcellanidae (Crustacea: Decapoda: Anomura).</article-title><source>Molecular Phylogenetics and Evolution</source><volume>40</volume>: <fpage>547</fpage>–<fpage>569</fpage>. doi: <ext-link ext-link-type="doi" xlink:href="10.1016/j.ympev.2006.03.030" xlink:type="simple">10.1016/j.ympev.2006.03.030</ext-link></mixed-citation></ref><ref id="B22"><mixed-citation xmlns:xlink="http://www.w3.org/1999/xlink" xlink:type="simple"><person-group><name name-style="western"><surname>Ng</surname><given-names>PKL</given-names></name><name name-style="western"><surname>Davie</surname><given-names>PJF</given-names></name></person-group> (<year>2012</year>) <article-title>The Blue Crab of Christmas Island, <italic>Discoplax celeste</italic>, new species (Crustacea: Decapoda: Brachyura: Gecarcinidae).</article-title><source>The Raffles Bulletin of Zoology</source><volume>60</volume>(<issue>1</issue>): <fpage>89</fpage>–<lpage>100</lpage>.</mixed-citation></ref><ref id="B13"><mixed-citation xmlns:xlink="http://www.w3.org/1999/xlink" xlink:type="simple"><person-group><name name-style="western"><surname>Kirby</surname><given-names>MX</given-names></name><name name-style="western"><surname>Jones</surname><given-names>DS</given-names></name><name name-style="western"><surname>MacFadden</surname><given-names>BJ</given-names></name></person-group> (<year>2008</year>) <article-title>Lower Miocene Stratigraphy along the Panama Canal and Its Bearing on the Central American Peninsula.</article-title><source>PLoS ONE</source><volume>3</volume>(<issue>7</issue>): <elocation-id>e2791</elocation-id>. doi: <ext-link ext-link-type="doi" xlink:href="10.1371/journal.pone.0002791" xlink:type="simple">10.1371/journal.pone.0002791</ext-link></mixed-citation></ref><ref id="B25"><mixed-citation xmlns:xlink="http://www.w3.org/1999/xlink" xlink:type="simple"><person-group><name name-style="western"><surname>Perger</surname><given-names>R</given-names></name><name name-style="western"><surname>Cortes</surname><given-names>J</given-names></name><name name-style="western"><surname>Pacheco</surname><given-names>C</given-names></name></person-group> (<year>2013</year>) <article-title>Closing a distributional gap of over 3000 km and encountering an invisible barrier: new presence/absence data for <italic>Johngarthia planata</italic> Stimpson, 1860 (Decapoda, Brachyura, Gecarcinidae) for Central America and biogeographic notes on East Pacific Gecarcinidae.</article-title><source>Crustaceana</source><volume>86</volume>(<issue>3</issue>): <fpage>268</fpage>–<lpage>277</lpage>. doi: <ext-link ext-link-type="doi" xlink:href="10.1163/15685403-00003172" xlink:type="simple">10.1163/15685403-00003172</ext-link></mixed-citation></ref><ref id="B31"><mixed-citation xmlns:xlink="http://www.w3.org/1999/xlink" xlink:type="simple"><person-group><name name-style="western"><surname>Schneider</surname><given-names>B</given-names></name><name name-style="western"><surname>Schmittner</surname><given-names>A</given-names></name></person-group> (<year>2006</year>) <article-title>Simulating the impact of the Panamanian seaway closure on ocean circulation, marine productivity and nutrient cycling.</article-title><source>Earth and Planetary Science Letters</source><volume>246</volume>: <fpage>367</fpage>–<lpage>380</lpage>. doi: <ext-link ext-link-type="doi" xlink:href="10.1016/j.epsl.2006.04.028" xlink:type="simple">10.1016/j.epsl.2006.04.028</ext-link></mixed-citation></ref><ref id="B20"><mixed-citation xmlns:xlink="http://www.w3.org/1999/xlink" xlink:type="simple"><person-group><name name-style="western"><surname>Molnar</surname><given-names>P</given-names></name></person-group> (<year>2008</year>) <article-title>Closing of the Central American Seaway and the Ice Age: A critical review.</article-title><source>Paleoceanography</source><volume>23</volume>: <elocation-id>PA2201</elocation-id>. doi: <ext-link ext-link-type="doi" xlink:href="10.1029/2007PA001574" xlink:type="simple">10.1029/2007PA001574</ext-link></mixed-citation></ref></ref-list></tp:taxon-treatment>
